# Supplementary material for: Inhibitory Investigations of Acyl-CoA Derivatives against Human Lipoxygenase Isozymes
Source: Int J Mol Sci. 2023 Jun 30;24(13):10941. doi: 10.3390/ijms241310941 (PMC10341549; doi:10.3390/ijms241310941)
Supplement: Supplementary file 1 [file ijms-24-10941-s001.zip]

Archive with 1 entries (1 files):
- ijms-2462870-supplementary.pdf
